# Supplementary material for: Feasibility and Acceptability of Yoga for Adolescents with Juvenile Idiopathic Arthritis
Source: Children (Basel). 2024 Jul 2;11(7):812. doi: 10.3390/children11070812 (PMC11276325; doi:10.3390/children11070812)
Supplement: Supplementary file 1 [file children-11-00812-s001.zip]

Archive with 1 entries (1 files):
- children-3016876-supplementary.pdf
